# Supplementary material for: Magnetic-Responsive Bendable Nozzles for Open Surface Droplet Manipulation
Source: Polymers (Basel). 2019 Nov 1;11(11):1792. doi: 10.3390/polym11111792 (PMC6918237; doi:10.3390/polym11111792)
Supplement: Supplementary file 1 [file polymers-11-01792-s001.zip]

Archive with 3 entries (3 files):
- Supporting Information_Magnetic-responsive bendable nozzles_polymers_proofread.docx
- Video1_two-step_reaction.avi
- Video2_simultaneous_mixing_after_splitting.wmv
